# Supplementary material for: Nuclear Phosphoinositides: Their Regulation and Roles in Nuclear Functions
Source: Int J Mol Sci. 2019 Jun 19;20(12):2991. doi: 10.3390/ijms20122991 (PMC6627530; doi:10.3390/ijms20122991)
Supplement: Supplementary file 1 [file ijms-20-02991-s001.zip]

Archive with 3 entries (3 files):
- supplementary_table_1.xlsx
- supplementary_table_2.xlsx
- supplementary_table_3.xlsx
